# Supplementary material for: A new species of the genus Sarsamphiascus Huys, 2009 (Copepoda: Harpacticoida: Miraciidae) from a sublittoral zone of Hawaii
Source: PeerJ. 2020 Feb 10;8:e8506. doi: 10.7717/peerj.8506 (PMC7017794; doi:10.7717/peerj.8506)
Supplement: Table S1 [file peerj-08-8506-s001.xls]

## Sheet: MatrixOutput
18S	Genus	1	2	3	4	5	6	7	8	9
1	Amonardia		0.00602829	0.0084899	0.00824677	0.00609629	0.00690935	0.00660217	0.00626442	0.00664718
2	Amphiascoides	0.0720205		0.0080528	0.00808629	0.00173569	0.00585013	0.0041226	0.00352866	0.00502443
3	Diosaccus	0.114104	0.106966		0.00611026	0.00797973	0.00782509	0.00807119	0.00793092	0.00832527
4	Miracia	0.109374	0.110137	0.062394		0.0081584	0.00790466	0.00781156	0.00813892	0.00820977
5	Paramphiascella	0.0692329	0.00487064	0.104858	0.108792		0.00581232	0.00410426	0.00357213	0.00503463
6	Stenhelia	0.0765321	0.0595238	0.0996535	0.112349	0.057553		0.00603469	0.00549864	0.006857
7	Typhlamphiascus	0.0804107	0.030394	0.104726	0.106503	0.0304312	0.0660323		0.00435403	0.00558963
8	Sarsamphiascus	0.0707282	0.0226417	0.103269	0.112227	0.0220206	0.0588396	0.031521		0.00463135
9	Outgroup	0.0746485	0.0487484	0.113224	0.111494	0.048137	0.0795307	0.0584356	0.0451719

## Sheet: Caption
Table. Estimates of Evolutionary Divergence over Sequence Pairs between Groups
The number of base substitutions per site from averaging over all sequence pairs between groups are shown. Standard error estimate(s) are shown above the diagonal. Analyses were conducted using the Kimura 2-parameter model [1]. The analysis involved 15 nucleotide sequences. All ambiguous positions were removed for each sequence pair. There were a total of 1811 positions in the final dataset. Evol…
1. Kimura M. (1980). A simple method for estimating evolutionary rate of base substitutions through comparative studies of nucleotide sequences. Journal of Molecular Evolution 16:111-120.
2. Kumar S., Stecher G., and Tamura K. (2016). MEGA7: Molecular Evolutionary Genetics Analysis version 7.0 for bigger datasets.Molecular Biology and Evolution 33:1870-1874.
Disclaimer: Although utmost care has been taken to ensure the correctness of the caption, the caption text is provided "as is" without any warranty of any kind. Authors advise the user to carefully check the caption prior to its use for any purpose and report any errors or problems to the authors immediately (www.megasoftware.net). In no event shall the authors and their employers be liable for a…
