# Supplementary material for: A new species of the genus Sarsamphiascus Huys, 2009 (Copepoda: Harpacticoida: Miraciidae) from a sublittoral zone of Hawaii
Source: PeerJ. 2020 Feb 10;8:e8506. doi: 10.7717/peerj.8506 (PMC7017794; doi:10.7717/peerj.8506)
Supplement: Supplemental Information 6 [file peerj-08-8506-s006.fasta]

>Seq1_Sarsamphiascus kawamurai_SA_CO1
GATATTGGGACTTTGTATATAGTTGCAGGGGCTTGAGCTGGACTTATTGGCACTTCATTAAGAATAATTATTCGTCTTGAATTAGGAAATTCTGGAAGATTAATTGAAGATGATCAAATTTATAATGTAGTAGTGACTGCCCATGCATTTATTATAATTTTCTTCATAGTTATGCCAATTCTTATTGGAGGATTTGGAAATTGATTAGTTCCTTTAATACTGGGTGCTCCAGATATAGCTTTTCCTCGATTAAATAATATAAGATTTTGATTTCTACTCCCTGCTTTAGGTTTATTATTATTTAGCGGAATAGTTGAGAGAGGCGCAGGAACTGGTTGAACCGTGTATCCCCCTCTTAGAAGGAATTTAGCTCATGCAGGAGCATCAGTTGATTTTGCTATTTTTTCTCTTCACTTAGCTGGAATTTCTTCTTTATTAGGGGCAGTTAATTTTATCAGGACTCTAGGAAATTTACGGTCGTTAGGAATGAGACTAGATAAAATACCACTTTTTGCGTGAGCTGTTCTTATTACAGCTGTACTTTTGTTATTATCTCTTCCTGTGTTAGCTGGAGCTATTACAATACTTCTTACAGACCGTAATTTAAATACATCATTTTATGATGTTGCAGGAGGCGGAGATCCTGTTCTTTATCAGCATTTATTCTGATTTTTGGGT
>Seq2_Sarsamphiascus_kawamurai_YD_CO1
CATAAAGATATTGGGACTTTATATATAGTTGCAGGGGCTTGAGCTGGCCTTATTGGCACTTCATTAAGAATAATTATTCGTCTTGAATTAGGAAATTCGGGAAGGTTAATTGGAGATGACCAAATTTATAACGTAGTAGTGACTGCCCATGCATTTATTATAATTTTTTTCATAGTTATACCAATTCTTATTGGAGGATTTGGAAATTGATTAGTTCCTCTAATACTGGGTGCTCCAGATATAGCTTTTCCTCGATTAAACAATATAAGATTTTGATTTTTACTCCCTGCTTTAGGTTTATTATTATTTAGGGGAATAGTTGAGAGAGGCGCAGGAACTGGTTGAACTGTGTATCCTCCTCTTAGGAGGAATTTAGCTCATGCAGGAGCATCTGTTGATTTTGCTATTTTTTCTCTCCATTTAGCTGGAATTTCTTCTTTATTAGGGGCAGTTAATTTTATTAGGACTCTAGGAAATTTACGGTCGTTAGGAATGAGGTTAGATAAAATACCTCTTTTTGCGTGAGCTGTTCTTATTACAGCTGTACTTTTGTTATTATCTCTTCCTGTGTTAGCTGGAGCTATTACTATACTTCTCACAGACCGTAATTTAAATACGTCATTTTATGATGTTGCAGGAGGCGGGGACCCTGTTCTTTATCAGCATTTATTCTGATT
